# Supplementary material for: Adaptive Staircase Measurement of Hand Proprioception
Source: PLoS One. 2015 Aug 14;10(8):e0135757. doi: 10.1371/journal.pone.0135757 (PMC4537315; doi:10.1371/journal.pone.0135757)
Supplement: S1 File — Tab-delimited text file of de-identified individual data from 48 subjects used to evaluate construct validity. 48 columns, each representing a subject, by 27 rows, each representing a variable listed in Variables1.txt. (TXT) [file pone.0135757.s001.txt]

348.75	372	418.5	372	372	372	372	372	372	441.75	372	372	418.5	395.25	395.25	372	325.5	465	348.75	348.75	372	325.5	348.75	395.25	372	372	395.25	395.25	325.5	441.75	372	372	558	395.25	441.75	418.5	465	441.75	511.5	441.75	488.25	395.25	418.5	372	418.5	488.25	372	441.75
125	125	125	125	125	125	125	125	125	125	125	125	125	125	125	125	125	125	125	125	125	125	125	125	125	125	125	125	125	125	125	125	125	125	125	125	125	125	125	125	125	125	125	125	125	125	125	125
27	23	34	31	25	36	25	28	24	33	19	30	27	20	26	26	19	29	31	32	37	35	28	28	34	23	40	36	28	33	35	21	30	24	34	26	24	72	24	25	36	33	28	34	22	28	22	25
0.63	-8.27	-10.53	-0.44	1.095	-30.285	3.755	-6.165	4	5.5	0.59	6.685	-2.935	1.685	15.11	-6.535	5.62	-6.37	16.235	-9.785	-4.955	6.405	-1.435	6.78	20.725	33.405	1.235	7.94	-4.41	11.64	-10.765	4.54	13.915	-11.56	-1.35	-7.67	12.635	19.885	16.425	9.46	7.805	-16.58	1.1	-0.69	-13.67	-14.24	9.555	11.975
4.14	1.98	17.78	3.92	5.48	10.49	3.91	9.45	3.02	5.77	2.97	7.67	5.83	6.45	2.49	3.23	1.95	8.53	8.4	13.19	23.1	9.3	2.17	6.79	8.21	2.81	5.46	7.96	4.17	14.6	8.13	3.57	2.74	3.53	7.45	4.06	2.77	25.23	6.1	5.54	8.79	7.28	4.1	9.58	1.28	3.63	2.25	7.17
4.665	-9.06	-4.365	0.435	-1.25	-26.165	3.445	-0.785	5.55	5.155	3.31	4.37	-4.035	-0.595	15.82	-4.56	7.35	-6.875	13.235	-4.58	-13.115	3.735	-0.37	6.025	18.2	35.39	0.325	6.255	-5.63	17.115	-11.66	7.14	13.695	-13.17	0.29	-4.16	9.89	0.735	13.01	12.565	6.185	-15.155	-0.37	-1.725	-13.75	-15.655	7.895	8.805
6.62	1.28	3.97	5.6	0.04	7.34	0.54	1.05	2.38	8.19	1.48	1.52	2.25	5.81	2.84	0.03	0.03	14.33	6.03	0.01	5.49	4.37	2.54	6.13	10.03	0.07	5.87	5.79	2.88	10.75	7.3	3.03	4.69	1.12	12.98	1.78	3.48	6.17	1.91	1.45	4.99	7.08	1.76	5.05	0.04	1.05	1.63	2.78
0.423076923	-8.490384615	-7.802884615	-0.331730769	0.211538462	-30.6875	4.019230769	-5.072115385	3.548076923	4.985576923	1.5625	6.745192308	-3.591346154	1.009615385	15.76442308	-6.216346154	5.802884615	-7.057692308	14.81730769	-10.52884615	-7.586538462	6.384615385	-1.418269231	5.980769231	17.665	33.9	0.836538462	7.043269231	-5.0625	12.275	-10.125	5.192307692	13.36057692	-11.88942308	-3.230769231	-7.134615385	12.22596154	6.422697368	16.01923077	9.735576923	9.0625	-16.43269231	0.875	-1.980769231	-13.86538462	-14.31730769	9.182692308	11.99519231
2.953404164	2.078738523	5.146986142	2.626533435	3.653896761	5.008898332	2.888055641	4.60070281	2.461726255	4.302517711	2.802063971	3.291177747	3.240092146	4.15360131	2.322263692	3.254287113	2.342053873	4.026355481	4.139630232	6.873164091	7.24791084	3.535652888	2.250400605	3.907155664	4.845963204	3.034776503	4.552234236	5.059204768	3.161536414	6.686282989	4.229915779	2.73729583	2.880826037	3.061724784	4.312437291	3.458128662	2.884661859	9.813513795	3.752531197	3.49630643	4.074301768	2.974733343	3.628877237	4.840285672	2.501730171	3.014388572	2.911556879	3.770855468
26	26	26	26	26	26	26	26	26	26	26	26	26	26	26	26	26	26	26	26	26	26	26	26	25	20	26	26	26	25	26	26	26	26	26	26	26	19	26	26	25	26	26	26	26	26	26	26
55	44	53	54	57	52	58	84	48	63	51	60	54	58	54	54	48	55	58	63	56	53	60	49	60	42	69	71	60	60	59	50	76	51	61	53	54	120	72	49	70	52	55	51	49	54	50	51
12	6.75	2.25	5.625	3.125	4.625	9.375	11.625	2.175	3.5	2.25	2.25	0.75	0.875	-0.75	3.5	-5.875	6.375	-2.5	-1.375	9.75	-1.25	-4	4.5	1.65	1.875	-5.5	1	0.75	1.875	1.5	2.125	2.475	-2.375	-1	3.125	4.75	1.625	2.5	-0.375	5.125	14.375	-5	4.5	-2.875	-0.25	0.125	3.125
13.125	6.25	2.5	7.5	2.5	5	10	11.875	2.5	2.5	2.5	2.5	0.625	0	-1.25	3.125	-6.25	6.25	-2.5	-0.625	8.75	-2.5	-2.5	6.875	2.875	1.25	-6.25	1.25	0	0.625	1.25	1.875	3.125	-2.5	-1.875	3.125	5	0.625	2.5	-1.875	4.375	14.375	-5.625	5	-1.875	0.625	0.625	3.125
6.101001739	4.048319267	2.024159634	3.830161731	1.586619397	1.564581946	3.784562943	3.175973167	4.481520699	2.486072315	3.763863264	3.05050087	3.343733775	2.045489618	1.881931632	3.855011169	3.387579437	3.653860211	2.568505835	2.3899384	6.174544518	3.280836614	2.62202212	5.177408189	4.678853136	4.00737168	4.297932319	2.813657169	1.881931632	3.644344934	2.188987589	3.007513739	2.754919842	2.161050413	2.813657169	4.218428486	2.342244887	5.560587998	2.282177323	4.566256064	1.712900399	4.796193514	4.859126579	3.073181486	2.889756814	3.476108936	2.531057091	1.692508001
2.5	10	1.25	1.25	2.5	5	10	2.5	10	2.5	1.25	10	1.25	1.25	1.25	5	1.25	2.5	10	5	10	2.5	1.25	1.25	2.5	15	1.25	5	1.25	1.25	1.25	15	2.5	2.5	2.5	15	2.5	10	5	5	15	2.5	15	1.25	10	1.25	2.5	10
7	8	8	8	6	5	8	6	7	9	7	10	7	5	9	8	7	10	7	6	9	10	6	7	7	8	8	8	8	7	8	5	7	7	9	8	8	7	6	7	10	8	8	6	8	8	8	7
7	9	8	7	6	8	7	8	8	9	9	8	10	9	10	9	9	9	8	8	8	8	9	7	10	7	7	8	9	8	9	5	9	8	8	9	9	8	9	8	8	10	7	8	8	8	10	7
6	1	3	2	8	1	1	2	3	3	2	3	2	2	4	1	3	1	2	4	9	2	7	5	3	7	5	3	2	1	6	1	1	4	2	1	2	1	5	8	2	1	5	4	6	1	1	6
37	55	21	26	21	19	21	27	21	25	21	22	20	19	19	21	24	24	21	24	20	24	22	37	58	80	34	31	25	63	18	26	33	19	22	70	60	74	22	21	82	25	20	24	23	56	47	50
735763.6837	735769.7528	735773.596	735773.6365	735780.5333	735781.517	735782.442	735782.5151	735789.573	735790.4344	735791.5593	735791.6142	735791.6953	735801.5566	735801.6056	735803.6405	735805.4332	735805.4803	735805.5543	735805.5753	735808.5681	735809.4817	735810.4269	735810.5157	735810.575	735812.6326	735815.4398	735815.4922	735818.5073	735826.4682	735829.5196	735831.7168	735839.5013	735847.4856	735853.4703	735860.4714	735861.5285	735861.5684	735867.4792	735868.58	735875.4276	735875.476	735875.5804	735882.501	735882.5659	735889.5096	735902.4728	735916.4807
30	30	8	15	7	20	5	25	6	3	2	4	0	10	35	2	2	3	10	5	5	20	3	7	5	14	8	20	35	10	21	7	4	15	10	10	3	2	4	20	4	20	15	5	25	6	4	20
0	0	3	4	0	0	0	0	0	3	0	0	0	0	0	0	5	12	0	5	0	0	0	8	0	0	0	0	5	0	0	5	6	0	0	0	15	3	0.5	0	0	0	0	0	0	0	0	0
0	0	15	2	0	0	0	0	0	4	0	0	0	0	0	0	7	18	0	6	0	0	0	20	0	0	0	0	22	0	0	15	10	0	0	0	45	50	20	0	0	0	0	0	0	0	0	0
25	10	0	0	3	1	21	7	4	0	0	22	1	5	1	21	0	0	1	0	10	6	8	0	30	50	3	10	0	63	2	0	0	2	5	70	0	0	0	4	2	25	4	24	10	7	47	50
2	0.5	0	0	0	0	2	0	0	0	0	0	0	0	0	1.5	0	0	0	0	0	5	0	0	0	0	20	12	0	0	9	0	0	4	8	0	0	0	12	0	0	3	0	20	0	0	0	0
33	50	0	0	16	0	10	0	0	0	0	0	0	0	0	10	0	0	0	0	0	2	0	0	0	0	28	12	0	0	13	0	0	10	14	0	0	0	17	0	0	9	0	15	0	0	0	0
0	0	21	6	0	2	0	12	21	25	4	22	8	8	1	0	3	15	2	2	6	0	22	37	30	72	0	0	12	63	0	2	33	0	0	70	60	74	0	2	20	0	20	0	14	56	47	50
