# Supplementary material for: Adaptive Staircase Measurement of Hand Proprioception
Source: PLoS One. 2015 Aug 14;10(8):e0135757. doi: 10.1371/journal.pone.0135757 (PMC4537315; doi:10.1371/journal.pone.0135757)
Supplement: S2 File — Tab-delimited text file of de-identified individual data from the first session of 20 subjects used to evaluate test-retest reliability. 20 columns, each representing a subject, by 27 rows, each representing a variable listed in Variables1.txt. (TXT) [file pone.0135757.s002.txt]

279	348.75	372	418.5	372	372	372	372	372	465	348.75	372	325.5	372	465	441.75	395.25	418.5	418.5	488.25
125	125	125	125	125	125	125	125	125	125	125	125	125	125	125	125	125	125	125	125
25	27	23	34	31	25	25	43	24	29	32	34	28	35	24	25	33	29	22	28
-3.44	0.63	-8.27	-10.53	-0.44	1.095	3.755	19.22	4	-6.37	-9.785	20.725	-4.41	-10.765	12.635	9.46	-16.58	-4.39	-13.67	-14.24
2.96	4.14	1.98	17.78	3.92	5.48	3.91	16.78	3.02	8.53	13.19	8.21	4.17	8.13	2.77	5.54	7.28	14.42	1.28	3.63
-1.575	4.665	-9.06	-4.365	0.435	-1.25	3.445	16.74	5.55	-6.875	-4.58	18.2	-5.63	-11.66	9.89	12.565	-15.155	4.64	-13.75	-15.655
2.69	6.62	1.28	3.97	5.6	0.04	0.54	4.13	2.38	14.33	0.01	10.03	2.88	7.3	3.48	1.45	7.08	0.01	0.04	1.05
-2.471153846	0.423076923	-8.490384615	-7.802884615	-0.331730769	0.211538462	4.019230769	11.865	3.548076923	-7.057692308	-10.52884615	17.665	-5.0625	-10.125	12.22596154	9.735576923	-16.43269231	-4.966346154	-13.86538462	-14.31730769
2.559860273	2.953404164	2.078738523	5.146986142	2.626533435	3.653896761	2.888055641	10.79351175	2.461726255	4.026355481	6.873164091	4.845963204	3.161536414	4.229915779	2.884661859	3.49630643	2.974733343	5.587772107	2.501730171	3.014388572
26	26	26	26	26	26	26	25	26	26	26	25	26	26	26	26	26	26	26	26
54	55	44	53	54	57	58	66	48	55	63	60	60	59	54	49	52	50	49	54
0.625	12	6.75	2.25	5.625	3.125	9.375	7.25	2.175	6.375	-1.375	1.65	0.75	1.5	4.75	-0.375	14.375	3.125	-2.875	-0.25
0.625	13.125	6.25	2.5	7.5	2.5	10	6.875	2.5	6.25	-0.625	2.875	0	1.25	5	-1.875	14.375	2.5	-1.875	0.625
2.301116879	6.101001739	4.048319267	2.024159634	3.830161731	1.586619397	3.784562943	4.7798768	4.481520699	3.653860211	2.3899384	4.678853136	1.881931632	2.188987589	2.342244887	4.566256064	4.796193514	2.375365469	2.889756814	3.476108936
1.25	2.5	10	1.25	1.25	2.5	10	2.5	10	2.5	5	2.5	1.25	1.25	2.5	5	2.5	15	10	1.25
7	7	8	8	8	6	8	8	7	10	6	7	8	8	8	7	8	8	8	8
7	7	9	8	7	6	7	8	8	9	8	10	9	9	9	8	10	9	8	8
1	6	1	3	2	8	1	2	3	1	4	3	2	6	2	8	1	1	6	1
36	37	55	21	26	21	21	19	21	24	24	58	25	18	60	21	25	73	23	56
735756.5719	735763.6837	735769.7528	735773.596	735773.6365	735780.5333	735782.442	735783.5129	735789.573	735805.4803	735805.5753	735810.575	735818.5073	735829.5196	735861.5285	735868.58	735875.476	735882.4017	735882.5659	735889.5096
20	30	30	8	15	7	5	60	6	3	5	5	35	21	3	20	20	30	25	6
0	0	0	3	4	0	0	0	0	12	5	0	5	0	15	0	0	0	0	0
0	0	0	15	2	0	0	0	0	18	6	0	22	0	45	0	0	0	0	0
6	25	10	0	0	3	21	5	4	0	0	30	0	2	0	4	25	73	10	7
0	2	0.5	0	0	0	2	0	0	0	0	0	0	9	0	0	3	0	0	0
0	33	50	0	0	16	10	0	0	0	0	0	0	13	0	0	9	0	0	0
19	0	0	21	6	0	0	8	21	15	2	30	12	0	60	2	0	30	14	56
