# Supplementary material for: Adaptive Staircase Measurement of Hand Proprioception
Source: PLoS One. 2015 Aug 14;10(8):e0135757. doi: 10.1371/journal.pone.0135757 (PMC4537315; doi:10.1371/journal.pone.0135757)
Supplement: S3 File — Tab-delimited text file of de-identified individual data from the second session of 20 subjects used to evaluate test-retest reliability. 20 columns, each representing a subject, by 27 rows, each representing a variable listed in Variables1.txt. (TXT) [file pone.0135757.s003.txt]

279	348.75	372	418.5	372	372	372	372	372	465	348.75	372	325.5	372	465	441.75	395.25	418.5	418.5	488.25
125	125	125	125	125	125	125	125	125	125	125	125	125	125	125	125	125	125	125	125
20	19	29	22	23	26	31	40	24	31	29	42	39	18	21	24	27	29	28	28
0.98	-2.035	-10.595	-9.78	-3.475	3.39	-6.44	34.99	4	8.995	-14.55	28.965	-10.37	6.43	13.815	-13.655	-1.685	14.175	-10.335	-4.46
2	0.55	8.26	1.36	1.57	6.31	6.41	7.99	3.02	11.53	2.9	15.37	13	3.34	1.06	8.31	4.38	14.39	4.53	2.98
0	-2.315	-4.71	-8.985	-2.985	1.725	-8.105	30.855	5.55	1.89	-14.44	22.35	-4.03	7.35	14.095	-10	-0.445	9.105	-11.965	-4.865
0.04	1.43	4.14	0.57	3.69	12.58	7.21	8.87	2.38	16.85	1.8	0.05	18.74	1.01	0.65	0.04	0.5	1.17	4.87	2.55
1.009615385	-2.581730769	-9.875	-9.149038462	-3.307692308	3.149038462	-6.653846154	34.31	3.548076923	6.600961538	-14.54807692	23	-7.649038462	6.634615385	13.74038462	-13.67788462	-1.855769231	12.99519231	-10.46634615	-4.581730769
2.298619987	1.957020154	4.702393008	2.665056104	3.397467949	3.830309914	4.563072936	5.165694633	2.461726255	4.990242884	2.99542921	7.21575064	6.674299517	2.61053708	2.302694909	3.918413754	2.928884666	5.922729604	3.153085333	2.972570922
26	26	26	26	26	26	26	25	26	26	26	25	26	26	26	26	26	26	26	26
48	43	49	46	59	63	61	67	48	47	64	62	77	53	50	50	51	53	52	57
0.875	4.25	-1.25	1.625	2	3.375	-0.25	-2	1.25	0.5	-4	0.5	-2.5	0.25	-1.5	1.125	-0.75	3.125	-1.875	2.25
2.5	5	-1.25	1.875	2.5	3.125	-1.25	-1.875	1.25	-0.625	-3.75	0.625	-3.125	0.625	-1.875	2.5	0	5	-1.875	3.125
2.766992953	2.776388541	1.317615692	2.20872638	2.371708245	2.503469814	4.073968854	2.058181506	2.635231383	2.713136766	3.374742789	3.238226538	3.004626063	2.266911751	2.486072315	5.08435782	5.244044241	4.259385063	2.651650429	2.687419249
2.5	5	10	1.25	2.5	1.25	5	5	5	1.25	2.5	1.25	1.25	1.25	5	2.5	1.25	2.5	2.5	1.25
8	7	8	7	7	7	7	9	8	8	7	8	8	9	10	8	7	8	6	6
8	6	6	8	8	7	8	8	8	10	9	9	8	8	9	9	10	9	8	9
2	6	3	3	3	2	1	3	2	1	4	5	2	4	2	2	1	1	5	1
36	37	55	21	26	21	21	19	21	24	24	58	25	18	60	21	25	73	23	56
735763.6163	735769.7919	735775.6996	735780.4227	735780.4765	735789.4283	735791.4507	735817.4223	735803.5036	735833.5926	735833.6171	735831.6479	735833.68	735833.7063	735903.5238	735882.4502	735896.538	735889.4168	735895.4648	735896.5686
5	30	15	8	15	7	2	60	7	5	3	5	35	21	6	20	20	30	25	6
0	0	0	3	4	0	0	0	0	10	0	0	5	0	6	0	0	0	0	0
0	0	0	15	6	0	0	0	0	16	0	0	22	0	40	0	0	0	0	0
6	25	10	0	0	3	21	5	4	0	24	30	0	2	0	5	25	73	6	7
0	2	3	0	0	0	1	0	0	0	0	0	0	9	0	0	2	0	0	0
0	33	50	0	0	16	10	0	0	0	0	0	0	13	0	0	8	0	0	0
16	0	0	21	6	0	0	8	21	24	2	30	11	0	60	6	0	73	11	56
