# Supplementary material for: Adaptive Staircase Measurement of Hand Proprioception
Source: PLoS One. 2015 Aug 14;10(8):e0135757. doi: 10.1371/journal.pone.0135757 (PMC4537315; doi:10.1371/journal.pone.0135757)
Supplement: S4 File — Tab-delimited text file of de-identified individual data from the 11 subjects used to evaluate inter-rater reliability. 11 columns, each representing a subject, by 18 rows, each representing a variable listed in Variables2.txt. (TXT) [file pone.0135757.s004.txt]

14.885	1.07	5.825	-8.985	7.485	-2.42	-7.355	-13.035	-12.44	1.97	13.58
7.19	3.7	4.55	10.53	7.17	7.5	7.13	7.08	3.34	2.63	3.56
12.655	0.02	4.29	-12.755	10.18	-7.28	-3.705	-12.135	-10.68	1.135	12.31
7.63	0.04	6.3	2.07	2.04	1.35	6.53	5.15	2.48	1.56	4.82
0	0.625	2.375	5.875	-2.5	8.875	5.875	-0.875	-3.25	5.125	4
2.886751346	3.644344934	3.143003694	5.653477298	6.236095645	1.243036158	1.671866887	2.285977787	3.496029494	2.239946676	2.266911751
1.25	2.5	15	2.5	5	10	1.25	5	1.25	1.25	2.5
60	21	55	25	20	73	24	23	56	47	50
1	0	1	0	0	0	0	0	0	0	0
12.635	9.46	-0.5	-16.58	1.1	-4.39	-0.69	-13.67	-14.24	9.555	11.975
2.77	5.54	1.2	7.28	4.1	14.42	9.58	1.28	3.63	2.25	7.17
9.89	12.565	0.29	-15.155	-0.37	4.64	-1.725	-13.75	-15.655	7.895	8.805
3.48	1.45	1.89	7.08	1.76	0.01	5.05	0.04	1.05	1.63	2.78
4.75	-0.375	2.375	14.375	-5	3.125	4.5	-2.875	-0.25	0.125	3.125
2.342244887	4.566256064	1.811422093	4.796193514	4.859126579	2.375365469	3.073181486	2.889756814	3.476108936	2.531057091	1.692508001
2.5	5	5	2.5	15	15	1.25	10	1.25	2.5	10
60	21	55	25	20	73	24	23	56	47	50
1	0	1	0	0	0	0	0	0	0	0
