# Supplementary material for: Adaptive Staircase Measurement of Hand Proprioception
Source: PLoS One. 2015 Aug 14;10(8):e0135757. doi: 10.1371/journal.pone.0135757 (PMC4537315; doi:10.1371/journal.pone.0135757)
Supplement: S5 File — List of the variable names represented by rows in All_S1.dat, Test-retest_S1.dat, and Test-retest_S2.dat. (TXT) [file pone.0135757.s005.txt]

Staircase	Finger length in pixels
	Finger angle
	Number of angles tested
	Boundary from curve fit
	Sensitivity from curve fit
	Boundary from short staircase curve
	Sensitivity from short staircase curve
	Boundary from reversals
	Sensitivity from reversals
	Number of reversals
	Total trials
Matching	Mean estimate
	Median estimate
	SD of estimates
PMDD	Threshold
Ratings	Sleep quality
	Attention
	Fatigue
	Age
	Date
Activities	Typing/texting hours per week
	Sport: hours per week
	Sport: years played
	Sport: years not played
	Music: hours per week
	Music: years played
	Music: years not played
