# Supplementary material for: Adaptive Staircase Measurement of Hand Proprioception
Source: PLoS One. 2015 Aug 14;10(8):e0135757. doi: 10.1371/journal.pone.0135757 (PMC4537315; doi:10.1371/journal.pone.0135757)
Supplement: S6 File — List of the variable names represented by rows in Inter-rater.dat. (TXT) [file pone.0135757.s006.txt]

Rater 1	Boundary from curve fit
	Sensitivity from curve fit
	Boundary from short staircase curve
	Sensitivity from short staircase curve
	Mean estimate
	SD of estimates
	Threshold
	Age
	Sex
Rater 2	Boundary from curve fit
	Sensitivity from curve fit
	Boundary from short staircase curve
	Sensitivity from short staircase curve
	Mean estimate
	SD of estimates
	Threshold
	Age
	Sex
